# Supplementary material for: Fmr1 Deletion and Early-Life Stress Interact to Increase Cell Proliferation and Glial Populations at the Expense of Immature Neurons in the Adult Dentate Gyrus
Source: Int J Mol Sci. 2026 May 14;27(10):4356. doi: 10.3390/ijms27104356 (PMC13207772; doi:10.3390/ijms27104356)
Supplement: Supplementary file 1 [file ijms-27-04356-s001.zip]

Archive with 221 entries (168 files):
- Supplementary Figures/
- Supplementary Figures/.DS_Store
- Supplementary Figures/Supplementary Figure S1. Ki67/
- Supplementary Figures/Supplementary Figure S1. Ki67/.DS_Store
- Supplementary Figures/Supplementary Figure S1. Ki67/Ki67 KO Control/
- Supplementary Figures/Supplementary Figure S1. Ki67/Ki67 KO Control/.DS_Store
- Supplementary Figures/Supplementary Figure S1. Ki67/Ki67 KO Control/20x_Ki67.tif
- Supplementary Figures/Supplementary Figure S1. Ki67/Ki67 KO Control/20x_Ki67_scalebar.jpg
- Supplementary Figures/Supplementary Figure S1. Ki67/Ki67 KO Control/4x_Ki67.tif
- Supplementary Figures/Supplementary Figure S1. Ki67/Ki67 KO Control/4x_Ki67_scalebar.jpg
- Supplementary Figures/Supplementary Figure S1. Ki67/Ki67 KO Stress/
- Supplementary Figures/Supplementary Figure S1. Ki67/Ki67 KO Stress/.DS_Store
- Supplementary Figures/Supplementary Figure S1. Ki67/Ki67 KO Stress/20x_Ki67.tif
- Supplementary Figures/Supplementary Figure S1. Ki67/Ki67 KO Stress/20x_Ki67_scalebar.jpg
- Supplementary Figures/Supplementary Figure S1. Ki67/Ki67 KO Stress/4x_Ki67.tif
- Supplementary Figures/Supplementary Figure S1. Ki67/Ki67 KO Stress/4x_Ki67_scalebar.jpg
- Supplementary Figures/Supplementary Figure S1. Ki67/Ki67 WT Control/
- Supplementary Figures/Supplementary Figure S1. Ki67/Ki67 WT Control/.DS_Store
- Supplementary Figures/Supplementary Figure S1. Ki67/Ki67 WT Control/20x_Ki67.tif
- Supplementary Figures/Supplementary Figure S1. Ki67/Ki67 WT Control/20x_Ki67_scalebar.jpg
- Supplementary Figures/Supplementary Figure S1. Ki67/Ki67 WT Control/4x_Ki67.tif
- Supplementary Figures/Supplementary Figure S1. Ki67/Ki67 WT Control/4x_Ki67_scalebar.jpg
- Supplementary Figures/Supplementary Figure S1. Ki67/Ki67 WT Stress/
- Supplementary Figures/Supplementary Figure S1. Ki67/Ki67 WT Stress/.DS_Store
- Supplementary Figures/Supplementary Figure S1. Ki67/Ki67 WT Stress/20x_Ki67.tif
- Supplementary Figures/Supplementary Figure S1. Ki67/Ki67 WT Stress/20x_Ki67_scalebar.jpg
- Supplementary Figures/Supplementary Figure S1. Ki67/Ki67 WT Stress/4x_Ki67.tif
- Supplementary Figures/Supplementary Figure S1. Ki67/Ki67 WT Stress/4x_Ki67_scalebar.jpg
- Supplementary Figures/Supplementary Figure S2. CC3/
- Supplementary Figures/Supplementary Figure S2. CC3/.DS_Store
- Supplementary Figures/Supplementary Figure S2. CC3/KO Control/
- Supplementary Figures/Supplementary Figure S2. CC3/KO Control/.DS_Store
- Supplementary Figures/Supplementary Figure S2. CC3/KO Control/40x_CC3.tif
- Supplementary Figures/Supplementary Figure S2. CC3/KO Control/40x_CC3_scalebar.jpg
- Supplementary Figures/Supplementary Figure S2. CC3/KO Stress/
- Supplementary Figures/Supplementary Figure S2. CC3/KO Stress/.DS_Store
- Supplementary Figures/Supplementary Figure S2. CC3/KO Stress/40x_CC3.tif
- Supplementary Figures/Supplementary Figure S2. CC3/KO Stress/40x_CC3_scalebar.jpg
- Supplementary Figures/Supplementary Figure S2. CC3/WT Control/
- Supplementary Figures/Supplementary Figure S2. CC3/WT Control/.DS_Store
- Supplementary Figures/Supplementary Figure S2. CC3/WT Control/40x_CC3.tif
- Supplementary Figures/Supplementary Figure S2. CC3/WT Control/40x_CC3_scalebar.jpg
- Supplementary Figures/Supplementary Figure S2. CC3/WT Stress/
- Supplementary Figures/Supplementary Figure S2. CC3/WT Stress/.DS_Store
- Supplementary Figures/Supplementary Figure S2. CC3/WT Stress/40x_CC3.tif
- Supplementary Figures/Supplementary Figure S2. CC3/WT Stress/40x_CC3_scalebar.jpg
- Supplementary Figures/Supplementary Figure S3. DCX/
- Supplementary Figures/Supplementary Figure S3. DCX/.DS_Store
- Supplementary Figures/Supplementary Figure S3. DCX/DCX KO Control/
- Supplementary Figures/Supplementary Figure S3. DCX/DCX KO Control/.DS_Store
- Supplementary Figures/Supplementary Figure S3. DCX/DCX KO Control/20x_DCX.tif
- Supplementary Figures/Supplementary Figure S3. DCX/DCX KO Control/20x_DCX_scalebar.jpg
- Supplementary Figures/Supplementary Figure S3. DCX/DCX KO Stress/
- Supplementary Figures/Supplementary Figure S3. DCX/DCX KO Stress/.DS_Store
- Supplementary Figures/Supplementary Figure S3. DCX/DCX KO Stress/20x_DCX.tif
- Supplementary Figures/Supplementary Figure S3. DCX/DCX KO Stress/20x_DCX_scalebar.jpg
- Supplementary Figures/Supplementary Figure S3. DCX/DCX WT Control/
- Supplementary Figures/Supplementary Figure S3. DCX/DCX WT Control/.DS_Store
- Supplementary Figures/Supplementary Figure S3. DCX/DCX WT Control/20x_DCX.tif
- Supplementary Figures/Supplementary Figure S3. DCX/DCX WT Control/20x_DCX_scalebar.jpg
- Supplementary Figures/Supplementary Figure S3. DCX/DCX WT Stress/
- Supplementary Figures/Supplementary Figure S3. DCX/DCX WT Stress/.DS_Store
- Supplementary Figures/Supplementary Figure S3. DCX/DCX WT Stress/20x_DCX.tif
- Supplementary Figures/Supplementary Figure S3. DCX/DCX WT Stress/20x_DCX_scalebar.jpg
- Supplementary Figures/Supplementary Figure S4. Iba1/
- Supplementary Figures/Supplementary Figure S4. Iba1/.DS_Store
- Supplementary Figures/Supplementary Figure S4. Iba1/40x_Iba1_Fig.4E_Nearest_Neighbor.tif
- Supplementary Figures/Supplementary Figure S4. Iba1/KO Control/
- Supplementary Figures/Supplementary Figure S4. Iba1/KO Control/.DS_Store
- Supplementary Figures/Supplementary Figure S4. Iba1/KO Control/20x_Iba1.tif
- Supplementary Figures/Supplementary Figure S4. Iba1/KO Control/20x_Iba1_scalebar.jpg
- Supplementary Figures/Supplementary Figure S4. Iba1/KO Stress/
- Supplementary Figures/Supplementary Figure S4. Iba1/KO Stress/.DS_Store
- Supplementary Figures/Supplementary Figure S4. Iba1/KO Stress/20x_Iba1.tif
- Supplementary Figures/Supplementary Figure S4. Iba1/KO Stress/20x_Iba1_scalebar.jpg
- Supplementary Figures/Supplementary Figure S4. Iba1/WT Control/
- Supplementary Figures/Supplementary Figure S4. Iba1/WT Control/.DS_Store
- Supplementary Figures/Supplementary Figure S4. Iba1/WT Control/20x_Iba1.tif
- Supplementary Figures/Supplementary Figure S4. Iba1/WT Control/20x_Iba1_scalebar.jpg
- Supplementary Figures/Supplementary Figure S4. Iba1/WT Stress/
- Supplementary Figures/Supplementary Figure S4. Iba1/WT Stress/.DS_Store
- Supplementary Figures/Supplementary Figure S4. Iba1/WT Stress/20x_Iba1.tif
- Supplementary Figures/Supplementary Figure S4. Iba1/WT Stress/20x_Iba1_scalebar.jpg
- Supplementary Figures/Supplementary Figure S5. GFAP/
- Supplementary Figures/Supplementary Figure S5. GFAP/.DS_Store
- Supplementary Figures/Supplementary Figure S5. GFAP/KO Control/
- Supplementary Figures/Supplementary Figure S5. GFAP/KO Control/20x_GFAP.tif
- Supplementary Figures/Supplementary Figure S5. GFAP/KO Control/20x_GFAP_scalebar.jpg
- Supplementary Figures/Supplementary Figure S5. GFAP/KO Stress/
- Supplementary Figures/Supplementary Figure S5. GFAP/KO Stress/20x_GFAP.tif
- Supplementary Figures/Supplementary Figure S5. GFAP/KO Stress/20x_GFAP_scalebar.jpg
- Supplementary Figures/Supplementary Figure S5. GFAP/WT Control/
- Supplementary Figures/Supplementary Figure S5. GFAP/WT Control/20x_GFAP.jpg
- Supplementary Figures/Supplementary Figure S5. GFAP/WT Control/20x_GFAP_scalebar.jpg
- Supplementary Figures/Supplementary Figure S5. GFAP/WT Stress/
- Supplementary Figures/Supplementary Figure S5. GFAP/WT Stress/20x_GFAP.tif
- Supplementary Figures/Supplementary Figure S5. GFAP/WT Stress/20x_GFAP_scalebar.jpg
- __MACOSX/
- __MACOSX/._Supplementary Figures
- __MACOSX/Supplementary Figures/
- __MACOSX/Supplementary Figures/._.DS_Store
- __MACOSX/Supplementary Figures/._Supplementary Figure S1. Ki67
- __MACOSX/Supplementary Figures/._Supplementary Figure S2. CC3
- __MACOSX/Supplementary Figures/._Supplementary Figure S3. DCX
- __MACOSX/Supplementary Figures/._Supplementary Figure S4. Iba1
- __MACOSX/Supplementary Figures/._Supplementary Figure S5. GFAP
- __MACOSX/Supplementary Figures/Supplementary Figure S1. Ki67/
- __MACOSX/Supplementary Figures/Supplementary Figure S1. Ki67/._.DS_Store
- __MACOSX/Supplementary Figures/Supplementary Figure S1. Ki67/._Ki67 KO Control
- __MACOSX/Supplementary Figures/Supplementary Figure S1. Ki67/._Ki67 KO Stress
- __MACOSX/Supplementary Figures/Supplementary Figure S1. Ki67/._Ki67 WT Control
- __MACOSX/Supplementary Figures/Supplementary Figure S1. Ki67/._Ki67 WT Stress
- __MACOSX/Supplementary Figures/Supplementary Figure S1. Ki67/Ki67 KO Control/
- __MACOSX/Supplementary Figures/Supplementary Figure S1. Ki67/Ki67 KO Control/._.DS_Store
- __MACOSX/Supplementary Figures/Supplementary Figure S1. Ki67/Ki67 KO Control/._20x_Ki67.tif
- __MACOSX/Supplementary Figures/Supplementary Figure S1. Ki67/Ki67 KO Control/._20x_Ki67_scalebar.jpg
- __MACOSX/Supplementary Figures/Supplementary Figure S1. Ki67/Ki67 KO Control/._4x_Ki67.tif
- __MACOSX/Supplementary Figures/Supplementary Figure S1. Ki67/Ki67 KO Control/._4x_Ki67_scalebar.jpg
- __MACOSX/Supplementary Figures/Supplementary Figure S1. Ki67/Ki67 KO Stress/
- __MACOSX/Supplementary Figures/Supplementary Figure S1. Ki67/Ki67 KO Stress/._.DS_Store
- __MACOSX/Supplementary Figures/Supplementary Figure S1. Ki67/Ki67 KO Stress/._20x_Ki67.tif
- __MACOSX/Supplementary Figures/Supplementary Figure S1. Ki67/Ki67 KO Stress/._20x_Ki67_scalebar.jpg
- __MACOSX/Supplementary Figures/Supplementary Figure S1. Ki67/Ki67 KO Stress/._4x_Ki67.tif
- __MACOSX/Supplementary Figures/Supplementary Figure S1. Ki67/Ki67 KO Stress/._4x_Ki67_scalebar.jpg
- __MACOSX/Supplementary Figures/Supplementary Figure S1. Ki67/Ki67 WT Control/
- __MACOSX/Supplementary Figures/Supplementary Figure S1. Ki67/Ki67 WT Control/._.DS_Store
- __MACOSX/Supplementary Figures/Supplementary Figure S1. Ki67/Ki67 WT Control/._20x_Ki67.tif
- __MACOSX/Supplementary Figures/Supplementary Figure S1. Ki67/Ki67 WT Control/._20x_Ki67_scalebar.jpg
- __MACOSX/Supplementary Figures/Supplementary Figure S1. Ki67/Ki67 WT Control/._4x_Ki67.tif
- __MACOSX/Supplementary Figures/Supplementary Figure S1. Ki67/Ki67 WT Control/._4x_Ki67_scalebar.jpg
- __MACOSX/Supplementary Figures/Supplementary Figure S1. Ki67/Ki67 WT Stress/
- __MACOSX/Supplementary Figures/Supplementary Figure S1. Ki67/Ki67 WT Stress/._.DS_Store
- __MACOSX/Supplementary Figures/Supplementary Figure S1. Ki67/Ki67 WT Stress/._20x_Ki67.tif
- __MACOSX/Supplementary Figures/Supplementary Figure S1. Ki67/Ki67 WT Stress/._20x_Ki67_scalebar.jpg
- __MACOSX/Supplementary Figures/Supplementary Figure S1. Ki67/Ki67 WT Stress/._4x_Ki67.tif
- __MACOSX/Supplementary Figures/Supplementary Figure S1. Ki67/Ki67 WT Stress/._4x_Ki67_scalebar.jpg
- __MACOSX/Supplementary Figures/Supplementary Figure S2. CC3/
- __MACOSX/Supplementary Figures/Supplementary Figure S2. CC3/._.DS_Store
- __MACOSX/Supplementary Figures/Supplementary Figure S2. CC3/._KO Control
- __MACOSX/Supplementary Figures/Supplementary Figure S2. CC3/._KO Stress
- __MACOSX/Supplementary Figures/Supplementary Figure S2. CC3/._WT Control
- __MACOSX/Supplementary Figures/Supplementary Figure S2. CC3/._WT Stress
- __MACOSX/Supplementary Figures/Supplementary Figure S2. CC3/KO Control/
- __MACOSX/Supplementary Figures/Supplementary Figure S2. CC3/KO Control/._.DS_Store
- __MACOSX/Supplementary Figures/Supplementary Figure S2. CC3/KO Control/._40x_CC3.tif
- __MACOSX/Supplementary Figures/Supplementary Figure S2. CC3/KO Control/._40x_CC3_scalebar.jpg
- __MACOSX/Supplementary Figures/Supplementary Figure S2. CC3/KO Stress/
- __MACOSX/Supplementary Figures/Supplementary Figure S2. CC3/KO Stress/._.DS_Store
- __MACOSX/Supplementary Figures/Supplementary Figure S2. CC3/KO Stress/._40x_CC3.tif
- __MACOSX/Supplementary Figures/Supplementary Figure S2. CC3/KO Stress/._40x_CC3_scalebar.jpg
- __MACOSX/Supplementary Figures/Supplementary Figure S2. CC3/WT Control/
- __MACOSX/Supplementary Figures/Supplementary Figure S2. CC3/WT Control/._.DS_Store
- __MACOSX/Supplementary Figures/Supplementary Figure S2. CC3/WT Control/._40x_CC3.tif
- __MACOSX/Supplementary Figures/Supplementary Figure S2. CC3/WT Control/._40x_CC3_scalebar.jpg
- __MACOSX/Supplementary Figures/Supplementary Figure S2. CC3/WT Stress/
- __MACOSX/Supplementary Figures/Supplementary Figure S2. CC3/WT Stress/._.DS_Store
- __MACOSX/Supplementary Figures/Supplementary Figure S2. CC3/WT Stress/._40x_CC3.tif
- __MACOSX/Supplementary Figures/Supplementary Figure S2. CC3/WT Stress/._40x_CC3_scalebar.jpg
- __MACOSX/Supplementary Figures/Supplementary Figure S3. DCX/
- __MACOSX/Supplementary Figures/Supplementary Figure S3. DCX/._.DS_Store
- __MACOSX/Supplementary Figures/Supplementary Figure S3. DCX/._DCX KO Control
- __MACOSX/Supplementary Figures/Supplementary Figure S3. DCX/._DCX KO Stress
- __MACOSX/Supplementary Figures/Supplementary Figure S3. DCX/._DCX WT Control
- __MACOSX/Supplementary Figures/Supplementary Figure S3. DCX/._DCX WT Stress
- __MACOSX/Supplementary Figures/Supplementary Figure S3. DCX/DCX KO Control/
- __MACOSX/Supplementary Figures/Supplementary Figure S3. DCX/DCX KO Control/._.DS_Store
- __MACOSX/Supplementary Figures/Supplementary Figure S3. DCX/DCX KO Control/._20x_DCX.tif
- __MACOSX/Supplementary Figures/Supplementary Figure S3. DCX/DCX KO Control/._20x_DCX_scalebar.jpg
- __MACOSX/Supplementary Figures/Supplementary Figure S3. DCX/DCX KO Stress/
- __MACOSX/Supplementary Figures/Supplementary Figure S3. DCX/DCX KO Stress/._.DS_Store
- __MACOSX/Supplementary Figures/Supplementary Figure S3. DCX/DCX KO Stress/._20x_DCX.tif
- __MACOSX/Supplementary Figures/Supplementary Figure S3. DCX/DCX KO Stress/._20x_DCX_scalebar.jpg
- __MACOSX/Supplementary Figures/Supplementary Figure S3. DCX/DCX WT Control/
- __MACOSX/Supplementary Figures/Supplementary Figure S3. DCX/DCX WT Control/._.DS_Store
- __MACOSX/Supplementary Figures/Supplementary Figure S3. DCX/DCX WT Control/._20x_DCX.tif
- __MACOSX/Supplementary Figures/Supplementary Figure S3. DCX/DCX WT Control/._20x_DCX_scalebar.jpg
- __MACOSX/Supplementary Figures/Supplementary Figure S3. DCX/DCX WT Stress/
- __MACOSX/Supplementary Figures/Supplementary Figure S3. DCX/DCX WT Stress/._.DS_Store
- __MACOSX/Supplementary Figures/Supplementary Figure S3. DCX/DCX WT Stress/._20x_DCX.tif
- __MACOSX/Supplementary Figures/Supplementary Figure S3. DCX/DCX WT Stress/._20x_DCX_scalebar.jpg
- __MACOSX/Supplementary Figures/Supplementary Figure S4. Iba1/
- __MACOSX/Supplementary Figures/Supplementary Figure S4. Iba1/._.DS_Store
- __MACOSX/Supplementary Figures/Supplementary Figure S4. Iba1/._40x_Iba1_Fig.4E_Nearest_Neighbor.tif
- __MACOSX/Supplementary Figures/Supplementary Figure S4. Iba1/._KO Control
- __MACOSX/Supplementary Figures/Supplementary Figure S4. Iba1/._KO Stress
- __MACOSX/Supplementary Figures/Supplementary Figure S4. Iba1/._WT Control
- __MACOSX/Supplementary Figures/Supplementary Figure S4. Iba1/._WT Stress
- __MACOSX/Supplementary Figures/Supplementary Figure S4. Iba1/KO Control/
- __MACOSX/Supplementary Figures/Supplementary Figure S4. Iba1/KO Control/._.DS_Store
- __MACOSX/Supplementary Figures/Supplementary Figure S4. Iba1/KO Control/._20x_Iba1.tif
- __MACOSX/Supplementary Figures/Supplementary Figure S4. Iba1/KO Control/._20x_Iba1_scalebar.jpg
- __MACOSX/Supplementary Figures/Supplementary Figure S4. Iba1/KO Stress/
- __MACOSX/Supplementary Figures/Supplementary Figure S4. Iba1/KO Stress/._.DS_Store
- __MACOSX/Supplementary Figures/Supplementary Figure S4. Iba1/KO Stress/._20x_Iba1.tif
- __MACOSX/Supplementary Figures/Supplementary Figure S4. Iba1/KO Stress/._20x_Iba1_scalebar.jpg
- __MACOSX/Supplementary Figures/Supplementary Figure S4. Iba1/WT Control/
- __MACOSX/Supplementary Figures/Supplementary Figure S4. Iba1/WT Control/._.DS_Store
- __MACOSX/Supplementary Figures/Supplementary Figure S4. Iba1/WT Control/._20x_Iba1.tif
- __MACOSX/Supplementary Figures/Supplementary Figure S4. Iba1/WT Control/._20x_Iba1_scalebar.jpg
- __MACOSX/Supplementary Figures/Supplementary Figure S4. Iba1/WT Stress/
- __MACOSX/Supplementary Figures/Supplementary Figure S4. Iba1/WT Stress/._.DS_Store
- __MACOSX/Supplementary Figures/Supplementary Figure S4. Iba1/WT Stress/._20x_Iba1.tif
- __MACOSX/Supplementary Figures/Supplementary Figure S4. Iba1/WT Stress/._20x_Iba1_scalebar.jpg
- __MACOSX/Supplementary Figures/Supplementary Figure S5. GFAP/
- __MACOSX/Supplementary Figures/Supplementary Figure S5. GFAP/._.DS_Store
- __MACOSX/Supplementary Figures/Supplementary Figure S5. GFAP/._KO Control
- __MACOSX/Supplementary Figures/Supplementary Figure S5. GFAP/._KO Stress
- __MACOSX/Supplementary Figures/Supplementary Figure S5. GFAP/._WT Control
- __MACOSX/Supplementary Figures/Supplementary Figure S5. GFAP/._WT Stress
- __MACOSX/Supplementary Figures/Supplementary Figure S5. GFAP/KO Control/
- __MACOSX/Supplementary Figures/Supplementary Figure S5. GFAP/KO Control/._20x_GFAP.tif
- __MACOSX/Supplementary Figures/Supplementary Figure S5. GFAP/KO Control/._20x_GFAP_scalebar.jpg
- __MACOSX/Supplementary Figures/Supplementary Figure S5. GFAP/KO Stress/
- __MACOSX/Supplementary Figures/Supplementary Figure S5. GFAP/KO Stress/._20x_GFAP.tif
- __MACOSX/Supplementary Figures/Supplementary Figure S5. GFAP/KO Stress/._20x_GFAP_scalebar.jpg
- __MACOSX/Supplementary Figures/Supplementary Figure S5. GFAP/WT Control/
- __MACOSX/Supplementary Figures/Supplementary Figure S5. GFAP/WT Control/._20x_GFAP.jpg
- __MACOSX/Supplementary Figures/Supplementary Figure S5. GFAP/WT Control/._20x_GFAP_scalebar.jpg
- __MACOSX/Supplementary Figures/Supplementary Figure S5. GFAP/WT Stress/
- __MACOSX/Supplementary Figures/Supplementary Figure S5. GFAP/WT Stress/._20x_GFAP.tif
- __MACOSX/Supplementary Figures/Supplementary Figure S5. GFAP/WT Stress/._20x_GFAP_scalebar.jpg
